# Supplementary material for: Leucocyte Abnormalities in Synovial Fluid of Degenerative and Inflammatory Arthropathies
Source: Int J Mol Sci. 2023 Mar 13;24(6):5450. doi: 10.3390/ijms24065450 (PMC10056596; doi:10.3390/ijms24065450)
Supplement: Supplementary file 1 [file ijms-24-05450-s001.zip]

Archive with 1 entries (1 files):
- ijms-2097286-supplementary.pdf
